# Supplementary material for: “Learning a Way of Thinking”—World Café on Clinical Reasoning in Nursing and Midwifery Education and Practice across Five European Union Countries
Source: Healthcare (Basel). 2023 Nov 16;11(22):2969. doi: 10.3390/healthcare11222969 (PMC10671496; doi:10.3390/healthcare11222969)
Supplement: Supplementary file 1 [file healthcare-11-02969-s001.zip]

Archive with 1 entries (1 files):
- healthcare-2664896-supplementary.pdf
